# Supplementary material for: Truncation of MAT1-2-7 Deregulates Developmental Pathways Associated with Sexual Reproduction in Huntiella omanensis
Source: Microbiol Spectr. 2022 Sep 26;10(5):e01425-22. doi: 10.1128/spectrum.01425-22 (PMC9602353; doi:10.1128/spectrum.01425-22)
Supplement: SUPPLEMENTAL FILE 2 — Supplemental material. Download spectrum.01425-22-s0002.xlsx, XLSX file, 0.01 MB [file spectrum.01425-22-s0002.xlsx]

## Sheet: Sheet1
Table S1: Summary statistis of the RNA-seq generrated in this study
Sequencing Reaction	File Size	Sample	Mutant Number	CMW Number (Replicate)	Culture Type	RIN Value	Concentration (ng/ul)	Number of Reads		Average Read Length (bp)		Non-rRNA Reads		Reads Mapped to Genome a
								Before Trimming	After Trimming	Before Trimming	After Trimming	Number	Percentage	Number	Percentage
IonXpressRNA_001	5.9	A	1.1	54810 (1)	Vegetative	10	326	15439453	15357484	99.2	83.6	14989245	97.6022	13804265	92.0945
IonXpressRNA_002	5.5	B	1.1	54810 (2)	Vegetative	10	216	13802765	13757942	105.7	89.5	12799348	93.0324	12025005	93.9501
IonXpressRNA_003	6.8	C3	1.1	54810 (3)	Vegetative	10	442	16229386	16176468	111.7	94.9	13817485	85.4172	12881910	93.2291
IonXpressRNA_004	7.3	D2	4.2	54811 (1)	Vegetative	10	556	18126791	18060277	106.7	90.6	16102346	89.1589	15027456	93.3246
IonXpressRNA_005	5.8	E	4.2	54811 (2)	Vegetative	10	359	14599171	14539433	104.5	87.9	14500587	99.7328	13636673	94.0422
IonXpressRNA_006	5.5	F2	4.2	54811 (3)	Vegetative	10	324	14452445	14376977	97	82	12639865	87.9174	11509149	91.0544
IonXpressRNA_007	5.4	U	1.1 x 11056.3	54810 x 44436 (1)	Sporulating	10	359	15834132	15721419	102.2	84.5	14659673	93.2465	13293356	90.6798
IonXpressRNA_008	10.8	Y	1.1 x 11056.3	54810 x 44436 (2)	Sporulating	10	521	14363051	14274560	104.4	87.2	12763784	89.4163	11618814	91.0295
IonXpressRNA_009	5.4	Z	1.1 x 11056.3	54810 x 44436 (3)	Sporulating	10	553	13344036	13296751	105.1	88.9	11517779	86.621	10701092	92.9093
IonXpressRNA_010	6.2	G	4.2 x 11056.3	54811 x 44436 (1)	Sporulating	10	543	14590823	14523622	94	79.7	12795712	88.1028	11716255	91.5639
IonXpressRNA_011	5.7	H	4.2 x 11056.3	54811 x 44436 (2)	Sporulating	10	543	22034409	21900432	134.6	109.9	18927620	86.4258	17662577	93.3164
IonXpressRNA_012	5.3	I	4.2 x 11056.3	54811 x 44436 (3)	Sporulating	10	386	13839204	13767577	102.2	85	12804123	93.002	11768990	91.9156
